# Supplementary material for: Genome-Wide Association Analysis of Yield-Related Traits and Candidate Genes in Vegetable Soybean
Source: Plants (Basel). 2024 May 23;13(11):1442. doi: 10.3390/plants13111442 (PMC11174663; doi:10.3390/plants13111442)
Supplement: Supplementary file 1 [file plants-13-01442-s001.zip]

Archive with 1 entries (1 files):
- plants-2969467-supplementary.pdf
